# Supplementary material for: Transcriptome and metabolomics analysis of adaptive mechanism of Chinese mitten crab (Eriocheir sinensis) to aflatoxin B1
Source: PLoS One. 2023 Dec 7;18(12):e0295291. doi: 10.1371/journal.pone.0295291 (PMC10703319; doi:10.1371/journal.pone.0295291)
Supplement: S1 Table — (XLSX) [file pone.0295291.s003.xlsx]

## Sheet: Sheet1
GeneID	Length	L-C-1	L-C-2	L-C-3	L-30m-1	L-30m-2	L-30m-3	L-60m-1	L-60m-2	L-60m-3	logFC	Pvalue	FDR	Gene_name	NR_ID	NR_annotation	GO_ID	GO_term	KO_ID	KO_gene	KO_Hyperlink	KEGG_Pathway	Pathway_ID	KOG_ID	KOG_annotation	Swiss-Prot_ID	Swiss-Prot_annotation
LOC126996421	3219	142.15	92.01	81.16	253.87	339.43	273.44	220.37	350.44	751.45	1.91275	1.01612e-06	0.000396312	LOC126996421	KAG0724935.1	hypothetical protein GWK47_039553 [Chionoecetes opilio]	GO:0016021	integral component of membrane	-	-	-	-	-	-	-	-	-
LOC127010054	1798	6.57	8.07	8.32	24.93	9.8	16.72	8.81	40.93	29.39	1.69531	4.1331e-05	0.00883483	LOC127010054	XP_037793255.1	uncharacterized protein LOC119588691 [Penaeus monodon]	-	-	-	-	-	-	-	-	-	-	-
novel.15991	1022	0.06	0	0	0.07	9.97	0.19	40.1	0.21	11.97	8.43062	0.000210983	0.0318479	-	KAG0724999.1	hypothetical protein GWK47_004847 [Chionoecetes opilio]	-	-	-	-	-	-	-	-	-	-	-
LOC126983756	2054	2.91	1.3	2.43	5.11	5.36	4.54	5.64	6.25	8.09	1.65704	0.000285898	0.0399353	LOC126983756	XP_037783857.1	protein unc-119 homolog B-like [Penaeus monodon]	GO:0008289;GO:0007399	lipid binding;nervous system development	K23539	UNC119	http://www.genome.jp/dbget-bin/www_bget?ko:K23539	-	-	-	-	sp|Q90Z08|U119B_DANRE	Protein unc-119 homolog B OS=Danio rerio OX=7955 GN=unc119b PE=1 SV=2
novel.24278	312	0	0	0	0	0	79.88	103.28	0	0	20.6012	2.98679e-10	3.73747e-07	-	-	-	-	-	-	-	-	-	-	-	-	-	-
novel.26159	1571	0.41	0.4	0.5	0.71	13.01	1.05	3.12	11.4	0.59	4.13905	0.000199528	0.0312096	-	KAG0728032.1	Transposable element Tc1 transposase [Chionoecetes opilio]	-	-	K17551	PPP1R9	http://www.genome.jp/dbget-bin/www_bget?ko:K17551	-	-	-	-	sp|Q04202|TCB2_CAEBR	Transposable element Tcb2 transposase OS=Caenorhabditis briggsae OX=6238 PE=3 SV=1
LOC126993167	4318	0.16	0.12	0.22	0.58	0.71	0.98	0.37	1.82	1.55	2.61651	4.69036e-07	0.000220095	LOC126993167	-	-	-	-	-	-	-	-	-	-	-	-	-
LOC127004138	733	6.16	16.1	12.5	28.01	32.1	51.93	22.84	135.21	78.73	2.11968	1.03876e-07	5.28747e-05	LOC127004138	ACY25186.1	anti-lipopolysaccharide factor 2 [Eriocheir sinensis]	-	-	-	-	-	-	-	-	-	sp|C0KJQ4|ALPS_PORTR	Anti-lipopolysaccharide factor OS=Portunus trituberculatus OX=210409 GN=ALF PE=2 SV=2
LOC126992081	4426	0.9	0.78	1.28	1.88	2.01	2.8	1.65	6.39	2.27	1.67596	8.93801e-09	6.71065e-06	LOC126992081	KAG0727778.1	Protein unc-13 4B [Chionoecetes opilio]	-	-	K15621	BAIAP3	http://www.genome.jp/dbget-bin/www_bget?ko:K15621	-	-	KOG1328	Synaptic vesicle protein BAIAP3, involved in vesicle priming/regulation	sp|Q9VBY8|UN13B_DROME	Protein unc-13 homolog 4B OS=Drosophila melanogaster OX=7227 GN=stac PE=1 SV=5
LOC127005812	4979	192.76	178.81	210.4	416.71	442.8	275.41	482.61	456.34	622.53	1.34887	6.66554e-05	0.0129485	LOC127005812	QGC85391.1	non-specific lipid-transfer protein, partial [Procambarus clarkii]	GO:0008289;GO:0016021;GO:0033814;GO:0003988;GO:0005777;GO:0006869;GO:0050633;GO:0005739;GO:0050632	lipid binding;integral component of membrane;propanoyl-CoA C-acyltransferase activity;acetyl-CoA C-acyltransferase activity;peroxisome;lipid transport;acetyl-CoA C-myristoyltransferase activity;mitochondrion;propionyl-CoA C2-trimethyltridecanoyltransferase activity	K08764	SCP2,SCPX	http://www.genome.jp/dbget-bin/www_bget?ko:K08764	Peroxisome;Biosynthesis of unsaturated fatty acids;Primary bile acid biosynthesis;PPAR signaling pathway	ko04146,ko01040,ko00120,ko03320	KOG1406	Peroxisomal 3-ketoacyl-CoA-thiolase P-44/SCP2	sp|O62742|SCP2_RABIT	Sterol carrier protein 2 OS=Oryctolagus cuniculus OX=9986 GN=SCP2 PE=1 SV=1
LOC126981104	2201	0	0	0	1.32	1.42	0.11	2.66	0.73	4.88	7.88652	8.73192e-06	0.0024416	LOC126981104	AEG64817.1	hemocyanin subunit 6 [Eriocheir sinensis]	GO:0016491	oxidoreductase activity	K00505	TYR	http://www.genome.jp/dbget-bin/www_bget?ko:K00505	Tyrosine metabolism;Melanogenesis	ko00350,ko04916	-	-	sp|P80096|HCYC_PANIN	Hemocyanin C chain OS=Panulirus interruptus OX=6735 PE=1 SV=1
LOC127004232	5098	0.31	0.75	0.66	0.96	1.74	1.94	1.53	2.78	2.23	1.89128	8.8155e-05	0.0160453	LOC127004232	XP_027213280.1	von Willebrand factor A domain-containing protein 7-like [Penaeus vannamei]	-	-	K24511	VWA7	http://www.genome.jp/dbget-bin/www_bget?ko:K24511	-	-	-	-	sp|Q9Y334|VWA7_HUMAN	von Willebrand factor A domain-containing protein 7 OS=Homo sapiens OX=9606 GN=VWA7 PE=2 SV=4
LOC127005969	862	17.01	12.45	7.91	173.26	559.29	39.84	716.28	42.75	33.02	5.1754	1.04939e-09	1.16723e-06	LOC127005969	AKN46052.1	trypsin-like serine proteinase [Eriocheir sinensis]	GO:0004252;GO:0016021	serine-type endopeptidase activity;integral component of membrane	K01312	PRSS1_2_3	http://www.genome.jp/dbget-bin/www_bget?ko:K01312	Neuroactive ligand-receptor interaction;Pancreatic secretion;Protein digestion and absorption	ko04080,ko04972,ko04974	-	-	sp|P00765|TRYP_ASTAS	Trypsin-1 OS=Astacus astacus OX=6715 PE=1 SV=1
LOC127005593	2524	0.06	0.43	0.16	3.07	0.52	3.17	4.89	3.19	0.74	3.75441	2.64504e-05	0.00624678	LOC127005593	KAG0721252.1	hypothetical protein GWK47_046814 [Chionoecetes opilio]	GO:0016021	integral component of membrane	-	-	-	-	-	-	-	-	-
LOC127008982	3705	4.43	1.86	1.32	13.71	17.49	11.79	4.79	21.52	32.84	2.97326	1.91361e-08	1.24323e-05	LOC127008982	XP_027224537.1	nose resistant to fluoxetine protein 6-like [Penaeus vannamei]	GO:0016021;GO:0016747	integral component of membrane;acyltransferase activity, transferring groups other than amino-acyl groups	-	-	-	-	-	-	-	sp|Q09225|NRF6_CAEEL	Nose resistant to fluoxetine protein 6 OS=Caenorhabditis elegans OX=6239 GN=nrf-6 PE=1 SV=3
novel.1791	459	0	0	0	27.52	0	0	9.04	6.64	13.41	21.0873	1.78966e-11	4.88609e-08	pol	XP_013163722.1	PREDICTED: RNA-directed DNA polymerase from mobile element jockey-like, partial [Papilio xuthus]	GO:0007166;GO:0016021;GO:0006520;GO:0030170;GO:0003964;GO:0016831;GO:0004930;GO:0042254;GO:0004519;GO:0005634	cell surface receptor signaling pathway;integral component of membrane;cellular amino acid metabolic process;pyridoxal phosphate binding;RNA-directed DNA polymerase activity;carboxy-lyase activity;G protein-coupled receptor activity;ribosome biogenesis;endonuclease activity;nucleus	-	-	-	-	-	-	-	sp|P21328|RTJK_DROME	RNA-directed DNA polymerase from mobile element jockey OS=Drosophila melanogaster OX=7227 GN=pol PE=1 SV=1
LOC126986919	1232	20.89	26.51	32.6	178.81	15.13	251.42	121.33	222.22	81.5	2.81339	8.22725e-05	0.0154425	LOC126986919	XP_027225959.1	arylsulfatase B-like [Penaeus vannamei]	GO:0008484	sulfuric ester hydrolase activity	K01135	ARSB	http://www.genome.jp/dbget-bin/www_bget?ko:K01135	Lysosome;Glycosaminoglycan degradation	ko04142,ko00531	KOG3867	Sulfatase	sp|P50429|ARSB_MOUSE	Arylsulfatase B OS=Mus musculus OX=10090 GN=Arsb PE=1 SV=3
LOC126995833	4121	0.04	0.1	0.05	0.67	0.23	2.19	0.24	0.85	7.87	4.34387	3.28936e-06	0.00114868	LOC126995833	-	-	-	-	-	-	-	-	-	-	-	-	-
LOC127004133	2965	77.46	59.41	101	168.14	132.13	181.24	170.53	155.4	154.03	1.44068	4.69253e-09	4.14488e-06	LOC127004133	QLH02005.1;QLH02006.1;KAG0727830.1	juvenile hormone esterase 1 [Eriocheir sinensis];juvenile hormone esterase 2 [Eriocheir sinensis];Venom carboxylesterase-6 [Chionoecetes opilio]	GO:0052689	carboxylic ester hydrolase activity	-	-	-	-	-	-	-	sp|P35502|ESTF_MYZPE;sp|B2D0J5|EST6_APIME;sp|D6WMZ8|ESTJ_TRICA;sp|Q8K3R0|EST2A_RAT	Esterase FE4 OS=Myzus persicae OX=13164 PE=1 SV=1;Venom carboxylesterase-6 OS=Apis mellifera OX=7460 PE=2 SV=1;Juvenile hormone esterase OS=Tribolium castaneum OX=7070 GN=Tcjhe PE=1 SV=2;Pyrethroid hydrolase Ces2a OS=Rattus norvegicus OX=10116 GN=Ces2a PE=1 SV=1
LOC126981425	3341	1.21	1.27	0.41	7.1	5.1	10.49	5.68	9.37	6.1	3.32122	1.20728e-10	1.72652e-07	LOC126981425	XP_027231229.1	sarcosine dehydrogenase, mitochondrial-like [Penaeus vannamei]	GO:0016491	oxidoreductase activity	K00314	SARDH	http://www.genome.jp/dbget-bin/www_bget?ko:K00314	Glycine, serine and threonine metabolism	ko00260	KOG2844	Dimethylglycine dehydrogenase precursor	sp|Q99LB7|SARDH_MOUSE	Sarcosine dehydrogenase, mitochondrial OS=Mus musculus OX=10090 GN=Sardh PE=1 SV=1
LOC126983580	2046	5.58	7.76	5.04	25.23	11.46	21.1	16.1	24.5	24.6	2.04327	4.25944e-06	0.00139043	LOC126983580	XP_027208866.1	transmembrane protein 189-like [Penaeus vannamei]	GO:0006631;GO:0016021	fatty acid metabolic process;integral component of membrane	K20656	TMEM189	http://www.genome.jp/dbget-bin/www_bget?ko:K20656	Ether lipid metabolism	ko00565	KOG3011	Ubiquitin-conjugating enzyme	sp|A5PLL7|PDES1_HUMAN	Plasmanylethanolamine desaturase OS=Homo sapiens OX=9606 GN=PEDS1 PE=1 SV=3
LOC126981590	2270	16.52	14.61	21.34	62.24	64.7	105.88	63.94	49.43	98.66	2.56765	2.86289e-38	4.29892e-34	LOC126981590	KAG0718399.1	Isocitrate dehydrogenase [NADP] cytoplasmic [Chionoecetes opilio]	GO:0006099;GO:0000287;GO:0004450;GO:0051287;GO:0006097;GO:0006102	tricarboxylic acid cycle;magnesium ion binding;isocitrate dehydrogenase (NADP+) activity;NAD binding;glyoxylate cycle;isocitrate metabolic process	K00031	IDH1,IDH2,icd	http://www.genome.jp/dbget-bin/www_bget?ko:K00031	Peroxisome;Citrate cycle (TCA cycle);Glutathione metabolism	ko04146,ko00020,ko00480	KOG1526	NADP-dependent isocitrate dehydrogenase	sp|P41562|IDHC_RAT;sp|Q6XUZ5|IDHC_SHEEP	Isocitrate dehydrogenase [NADP] cytoplasmic OS=Rattus norvegicus OX=10116 GN=Idh1 PE=1 SV=1;Isocitrate dehydrogenase [NADP] cytoplasmic OS=Ovis aries OX=9940 GN=IDH1 PE=2 SV=1
LOC126983755	2286	3.46	2.34	1.61	6.07	5.29	5.43	10.28	8.34	7.4	1.67356	0.000169416	0.0279556	LOC126983755	XP_037783855.1	progestin and adipoQ receptor family member 3-like [Penaeus monodon]	GO:0016021	integral component of membrane	-	-	-	-	-	KOG0748	Predicted membrane proteins, contain hemolysin III domain	sp|Q6TCH7|PAQR3_HUMAN	Progestin and adipoQ receptor family member 3 OS=Homo sapiens OX=9606 GN=PAQR3 PE=1 SV=2
LOC126988203	8169	0.44	0.62	0.69	1.44	0.82	1.71	0.9	4.35	1.75	1.55423	1.13571e-05	0.00304531	LOC126988203	KAG0730308.1;XP_037781353.1;XP_027227568.1	Titin [Chionoecetes opilio];LOW QUALITY PROTEIN: titin-like [Penaeus monodon];titin-like isoform X1 [Penaeus vannamei]	-	-	K12567	TTN	http://www.genome.jp/dbget-bin/www_bget?ko:K12567	-	-	KOG4475	FOG: Immunoglobin and related proteins	sp|Q8WZ42|TITIN_HUMAN	Titin OS=Homo sapiens OX=9606 GN=TTN PE=1 SV=4
novel.18350	398	0	0	0	0	0	300.17	349.18	0	0	22.9734	4.10789e-09	3.73843e-06	-	-	-	-	-	-	-	-	-	-	-	-	-	-
LOC126988747	1547	0.34	0.66	0.59	3.74	1.96	3.51	1.6	13.87	2.53	3.05435	6.05273e-08	3.30501e-05	LOC126988747	KAG0726705.1	Phenoloxidase-activating factor 2 [Chionoecetes opilio]	GO:0004252	serine-type endopeptidase activity	-	-	-	-	-	-	-	sp|Q9GRW0|PPAF2_HOLDI	Phenoloxidase-activating factor 2 OS=Holotrichia diomphalia OX=33394 GN=PPAF2 PE=1 SV=1
novel.22093	587	0	0	0	0	16.51	0	0	0	17.3	21.2302	5.59535e-08	3.11185e-05	SEC24C	XP_027223372.1	protein transport protein Sec24C-like [Penaeus vannamei]	GO:0005789;GO:0090110;GO:0000149;GO:0030127;GO:0070971;GO:0006886;GO:0006888;GO:0008270	endoplasmic reticulum membrane;COPII-coated vesicle cargo loading;SNARE binding;COPII vesicle coat;endoplasmic reticulum exit site;intracellular protein transport;endoplasmic reticulum to Golgi vesicle-mediated transport;zinc ion binding	K14007	SEC24	http://www.genome.jp/dbget-bin/www_bget?ko:K14007	Protein processing in endoplasmic reticulum	ko04141	KOG1985	Vesicle coat complex COPII, subunit SEC24/subunit SFB2	sp|P53992|SC24C_HUMAN	Protein transport protein Sec24C OS=Homo sapiens OX=9606 GN=SEC24C PE=1 SV=3
novel.4226	363	0	0	0	52.84	0	0	53.85	93.54	82.19	21.1114	1.57531e-11	4.83912e-08	-	PIK48644.1	putative RNA-directed DNA polymerase from mobile element jockey-like [Apostichopus japonicus]	GO:0003964	RNA-directed DNA polymerase activity	K14530	RPP40	http://www.genome.jp/dbget-bin/www_bget?ko:K14530	Ribosome biogenesis in eukaryotes	ko03008	-	-	-	-
LOC127006896	241	0.48	58.29	40.3	15.05	95.64	256.12	16.68	341.34	191.65	3.69029	4.75563e-06	0.00151937	LOC127006896	-	-	-	-	-	-	-	-	-	-	-	-	-
LOC126997672	967	731.25	632.18	1145.59	6452.91	1102.44	2369.89	9156.5	4044.7	6006.75	2.48454	4.14795e-05	0.00883483	LOC126997672	Q9U620.1	RecName: Full=Copper-specific metallothionein-2; AltName: Full=CuMT-II [Callinectes sapidus]	GO:0046872	metal ion binding	-	-	-	-	-	-	-	sp|Q9U620|MTCU_CALSI	Copper-specific metallothionein-2 OS=Callinectes sapidus OX=6763 PE=3 SV=1
LOC126995161	682	57.21	63.26	74.57	92.15	120.75	123.38	85.97	141.29	149.67	1.25041	7.0038e-07	0.000296974	LOC126995161	KAG0711457.1	hypothetical protein GWK47_020573 [Chionoecetes opilio]	-	-	-	-	-	-	-	-	-	-	-
LOC126998993	1693	1.15	1.57	1.09	4.26	2.54	4.62	4.77	4.23	2.51	1.96423	8.89025e-07	0.000355989	LOC126998993	KAG0708269.1	Sorbitol dehydrogenase [Chionoecetes opilio]	GO:0008270;GO:0016491;GO:0003939;GO:0006062	zinc ion binding;oxidoreductase activity;L-iditol 2-dehydrogenase activity;sorbitol catabolic process	K00008	SORD,gutB	http://www.genome.jp/dbget-bin/www_bget?ko:K00008	Fructose and mannose metabolism;Pentose and glucuronate interconversions	ko00051,ko00040	KOG0024	Sorbitol dehydrogenase	sp|P0DMQ6|DHSO_CHICK	Sorbitol dehydrogenase OS=Gallus gallus OX=9031 GN=SORD PE=1 SV=1
LOC126998540	1843	18.93	17.64	16.57	45.28	36.62	45.86	152.13	30.26	44.66	1.71173	2.85066e-11	6.58547e-08	LOC126998540	KAG0720665.1	hypothetical protein GWK47_048041 [Chionoecetes opilio]	GO:0016021	integral component of membrane	-	-	-	-	-	-	-	-	-
LOC126992344	6431	4.18	3.96	0.86	17.79	16.24	14.51	2.42	16.73	84.93	2.89702	9.87713e-07	0.000390302	LOC126992344	XP_030759896.1	uncharacterized protein LOC115885207 [Sitophilus oryzae]	-	-	-	-	-	-	-	-	-	-	-
