# Supplementary material for: Transcriptome and metabolomics analysis of adaptive mechanism of Chinese mitten crab (Eriocheir sinensis) to aflatoxin B1
Source: PLoS One. 2023 Dec 7;18(12):e0295291. doi: 10.1371/journal.pone.0295291 (PMC10703319; doi:10.1371/journal.pone.0295291)
Supplement: S2 Table — (XLSX) [file pone.0295291.s004.xlsx]

## Sheet: Sheet1
GeneID	Length	L-C-1	L-C-2	L-C-3	L-30m-1	L-30m-2	L-30m-3	L-60m-1	L-60m-2	L-60m-3	logFC	Pvalue	FDR	Gene_name	NR_ID	NR_annotation	GO_ID	GO_term	KO_ID	KO_gene	KO_Hyperlink	KEGG_Pathway	Pathway_ID	KOG_ID	KOG_annotation	Swiss-Prot_ID	Swiss-Prot_annotation
LOC126980467	4533	1.25	0.51	0.82	0.01	0.04	0.04	0	0.04	0	-4.73953	1.4519e-08	1.01403e-05	LOC126980467	XP_037797771.1	uncharacterized protein LOC119592951 [Penaeus monodon]	GO:0016787;GO:0016021;GO:0070006	hydrolase activity;integral component of membrane;metalloaminopeptidase activity	K01262	pepP	http://www.genome.jp/dbget-bin/www_bget?ko:K01262	-	-	KOG2413	Xaa-Pro aminopeptidase	sp|Q6P1B1|XPP1_MOUSE	Xaa-Pro aminopeptidase 1 OS=Mus musculus OX=10090 GN=Xpnpep1 PE=1 SV=1
LOC126982013	2180	0	4.37	0	0	0	0	0	0	0	-22.0433	1.70526e-08	1.13805e-05	LOC126982013	PIK42014.1	hypothetical protein BSL78_21136 [Apostichopus japonicus]	-	-	-	-	-	-	-	-	-	-	-
LOC126983235	6630	0.02	1.08	0.73	0	0.02	0.02	0.03	0.02	0.02	-5.26333	0.000266966	0.0381787	LOC126983235	XP_023706412.1;XP_021917041.1	receptor-type tyrosine-protein phosphatase N2 [Cryptotermes secundus];receptor-type tyrosine-protein phosphatase N2 [Zootermopsis nevadensis]	GO:0006470;GO:0004725;GO:0030658;GO:0045202;GO:0016021	protein dephosphorylation;protein tyrosine phosphatase activity;transport vesicle membrane;synapse;integral component of membrane	K07817	PTPRN	http://www.genome.jp/dbget-bin/www_bget?ko:K07817	-	-	-	-	sp|P56722|PTPRN_BOVIN;sp|Q92932|PTPR2_HUMAN	Receptor-type tyrosine-protein phosphatase-like N OS=Bos taurus OX=9913 GN=PTPRN PE=1 SV=1;Receptor-type tyrosine-protein phosphatase N2 OS=Homo sapiens OX=9606 GN=PTPRN2 PE=1 SV=2
LOC126989591	2077	4.26	5.53	10.7	1.32	0.67	2.46	0.93	1.37	2.39	-2.19869	0.000264228	0.037968	LOC126989591	-	-	-	-	-	-	-	-	-	-	-	-	-
LOC126992014	540	0	21.37	0	0	0	0	0	0	0	-21.4373	5.30448e-11	9.9565e-08	LOC126992014	-	-	-	-	-	-	-	-	-	-	-	-	-
LOC127000697	1747	2.34	2.02	2.11	0.29	0.32	0.89	0.64	0.88	0.46	-2.12665	0.000193948	0.0306561	LOC127000697	-	-	-	-	-	-	-	-	-	-	-	-	-
LOC127005250	1635	14.18	7.09	4.81	0.28	0.63	0.23	0.29	2.61	0.34	-3.71825	7.92591e-07	0.000330598	LOC127005250	KAG0716723.1	Ubiquitin carboxyl-terminal hydrolase 22 [Chionoecetes opilio]	GO:0016021	integral component of membrane	-	-	-	-	-	-	-	-	-
LOC127006007	571	59.28	0.41	0	0	0	0	0	0	0	-23.1625	3.07562e-09	2.88647e-06	LOC127006007	AKN46052.1	trypsin-like serine proteinase [Eriocheir sinensis]	GO:0004252;GO:0016021	serine-type endopeptidase activity;integral component of membrane	K01312	PRSS1_2_3	http://www.genome.jp/dbget-bin/www_bget?ko:K01312	Neuroactive ligand-receptor interaction;Pancreatic secretion;Protein digestion and absorption	ko04080,ko04972,ko04974	-	-	sp|P00765|TRYP_ASTAS	Trypsin-1 OS=Astacus astacus OX=6715 PE=1 SV=1
LOC127009163	630	0	32.5	0	0	0	0	0	0	0	-22.5126	8.38973e-09	6.46052e-06	LOC127009163	-	-	-	-	-	-	-	-	-	-	-	-	-
novel.10856	323	0	287.26	0	0	0	0	0	0	0	-22.7576	5.75578e-09	4.93879e-06	-	-	-	-	-	-	-	-	-	-	-	-	-	-
novel.1410	1755	8.71	6.34	25.64	0.24	1.7	1.7	0.29	0.28	0.31	-3.04783	4.11532e-05	0.00883483	-	-	-	-	-	-	-	-	-	-	-	-	-	-
novel.14443	1297	0	8.57	0	0	0	0	0	0	0	-22.0836	1.60515e-08	1.09559e-05	-	-	-	-	-	-	-	-	-	-	-	-	-	-
novel.15777	1630	5.33	0	0	0	0	0	0	0.23	0.27	-21.9042	3.42741e-12	1.28665e-08	-	XP_038065818.1	uncharacterized protein LOC119735934 [Patiria miniata]	-	-	-	-	-	-	-	-	-	-	-
novel.17812	1982	0	15.12	0	0	0	0	0	0	0	-23.5765	1.60127e-09	1.60298e-06	-	QQP58582.1	Uncharacterized protein FKW44_003950 [Caligus rogercresseyi]	-	-	-	-	-	-	-	-	-	-	-
novel.18562	947	7.11	6.19	0.97	0	0	0	0	0	0.15	-8.1343	5.38658e-07	0.000245106	-	RXG67154.1	hypothetical protein Avbf_11345 [Armadillidium vulgare]	GO:0016021	integral component of membrane	-	-	-	-	-	-	-	-	-
novel.18731	1837	2.58	0.37	1.1	0	0	0	0	0.03	0	-7.51443	7.14906e-06	0.00212575	-	-	-	-	-	-	-	-	-	-	-	-	-	-
novel.19506	860	9.62	0	0	0	0	0	0	0	0	-20.4585	2.51618e-10	3.28547e-07	-	-	-	-	-	-	-	-	-	-	-	-	-	-
novel.20419	720	0	83.78	0	0	0	0	0	0	0	-24.0306	7.73369e-10	9.29032e-07	-	-	-	-	-	-	-	-	-	-	-	-	-	-
novel.2291	422	0.05	0	45.82	0	0	0	0	0	0	-21.5724	1.61132e-11	4.83912e-08	-	-	-	-	-	-	-	-	-	-	-	-	-	-
novel.23934	2619	0	5.08	0	0	0	0	0	0	0	-22.5239	8.24679e-09	6.46052e-06	-	XP_012553732.1	PREDICTED: uncharacterized protein LOC100213562 [Hydra vulgaris]	GO:0046872	metal ion binding	-	-	-	-	-	-	-	-	-
novel.2618	337	10.77	18.83	20.4	0	0	0	0	0	0	-6.67287	2.36271e-05	0.00567655	-	-	-	-	-	-	-	-	-	-	-	-	-	-
novel.26484	663	18.98	47.08	16.81	5.69	3.04	5.69	7.14	5.82	7.21	-2.11258	0.000185246	0.0296275	-	VDI68037.1	Hypothetical predicted protein [Mytilus galloprovincialis]	GO:0003964	RNA-directed DNA polymerase activity	K07190	PHKA_B	http://www.genome.jp/dbget-bin/www_bget?ko:K07190	Calcium signaling pathway;Glucagon signaling pathway;Insulin signaling pathway	ko04020,ko04922,ko04910	-	-	sp|P08548|LIN1_NYCCO	LINE-1 reverse transcriptase homolog OS=Nycticebus coucang OX=9470 PE=4 SV=1
novel.26840	1186	28.14	35.78	11.88	1.12	0.85	0.46	3.32	0.48	3.35	-4.52921	1.0718e-12	4.59833e-09	-	-	-	-	-	-	-	-	-	-	-	-	-	-
novel.274	501	0	30.54	0	0	0	0	0	0	0	-21.2206	3.09443e-11	6.638e-08	-	-	-	-	-	-	-	-	-	-	-	-	-	-
novel.290	667	3.63	5.92	3.71	0	0	0	0	0	0	-7.15171	1.93843e-06	0.000701383	-	-	-	-	-	-	-	-	-	-	-	-	-	-
novel.4029	551	0.64	33.74	0.54	0	0	0	0	0	0	-8.05015	0.00025235	0.0367892	-	-	-	-	-	-	-	-	-	-	-	-	-	-
novel.4527	464	80.21	102.71	92.19	12.1	6.65	10.57	34.94	16.71	15.59	-2.78912	2.29228e-16	1.37684e-12	-	KAF2360739.1	hypothetical protein FHG87_008507 [Trinorchestia longiramus]	-	-	K14530	RPP40	http://www.genome.jp/dbget-bin/www_bget?ko:K14530	Ribosome biogenesis in eukaryotes	ko03008	-	-	-	-
novel.592	5050	4.69	1.16	8.02	0.61	0.62	0.84	0.76	0.87	0.84	-2.26807	0.000211033	0.0318479	RTase	KAG0722361.1	RNA-directed DNA polymerase from mobile element jockey [Chionoecetes opilio]	-	-	K07190	PHKA_B	http://www.genome.jp/dbget-bin/www_bget?ko:K07190	Calcium signaling pathway;Glucagon signaling pathway;Insulin signaling pathway	ko04020,ko04922,ko04910	-	-	sp|Q95SX7|RTBS_DROME	Probable RNA-directed DNA polymerase from transposon BS OS=Drosophila melanogaster OX=7227 GN=RTase PE=2 SV=1
novel.8716	2750	9.18	0.57	0.17	0.04	0.15	0	0	0.09	0	-5.46585	0.000344359	0.0461687	Tf2-12	KAG0725211.1	Transposon Tf2-6 polyprotein [Chionoecetes opilio]	GO:0003676;GO:0015074	nucleic acid binding;DNA integration	-	-	-	-	-	KOG0017	FOG: Transposon-encoded proteins with TYA, reverse transcriptase, integrase domains in various combinations	sp|P0CT41|TF212_SCHPO	Transposon Tf2-12 polyprotein OS=Schizosaccharomyces pombe (strain 972 / ATCC 24843) OX=284812 GN=Tf2-12 PE=3 SV=1
novel.9212	622	18	36.48	10.29	2.86	1.38	1.9	1.54	5.58	2.36	-2.99014	1.05802e-05	0.00288859	-	KAE8597549.1	hypothetical protein XENTR_v10016507 [Xenopus tropicalis]	GO:0003964;GO:0004519	RNA-directed DNA polymerase activity;endonuclease activity	-	-	-	-	-	-	-	-	-
