# Supplementary material for: Transcriptome and metabolomics analysis of adaptive mechanism of Chinese mitten crab (Eriocheir sinensis) to aflatoxin B1
Source: PLoS One. 2023 Dec 7;18(12):e0295291. doi: 10.1371/journal.pone.0295291 (PMC10703319; doi:10.1371/journal.pone.0295291)
Supplement: S4 Table — (XLSX) [file pone.0295291.s006.xlsx]

## Sheet: Sheet1
GeneID	R-C-1	R-C-2	R-C-3	R-30m-1	R-30m-2	R-30m-3	R-60m-1	R-60m-2	R-60m-3	logFC	Pvalue	FDR	Gene_name	NR_ID	NR_annotation	GO_ID	GO_term	KO_ID	KO_gene	KO_Hyperlink	KEGG_Pathway	Pathway_ID	KOG_ID	KOG_annotation	Swiss-Prot_ID	Swiss-Prot_annotation
LOC127004409	0.48	14.15	6.18	0.14	0.5	0.51	0.14	0.04	0.57	-4.28088	1.70686e-05	0.0102653	LOC127004409	XP_037795590.1	uncharacterized protein LOC119590923 [Penaeus monodon]	-	-	-	-	-	-	-	-	-	-	-
novel.4214	3.63	7.81	5.38	12.94	13.47	26.31	11.68	24.45	69.42	1.55191	9.06676e-05	0.0286141	-	KAG0716592.1	hypothetical protein GWK47_009290 [Chionoecetes opilio]	-	-	-	-	-	-	-	-	-	-	-
novel.10521	0.09	20.65	14.64	0.21	0.99	0.19	0.35	0.13	0.13	-4.80976	0.00014453	0.0397145	-	XP_037795590.1	uncharacterized protein LOC119590923 [Penaeus monodon]	-	-	-	-	-	-	-	-	-	-	-
LOC127003043	0.04	0.28	0.08	5.39	2.28	1.84	1.44	2.28	1.66	4.49312	2.30053e-09	1.22215e-05	LOC127003043	KAG0712172.1	Beta-1,3-galactosyltransferase 5 [Chionoecetes opilio]	GO:0006486;GO:0000139;GO:0016758;GO:0016021	protein glycosylation;Golgi membrane;hexosyltransferase activity;integral component of membrane	K07820;K03877	B3GALT2;B3GALT5	http://www.genome.jp/dbget-bin/www_bget?ko:K07820;http://www.genome.jp/dbget-bin/www_bget?ko:K03877	Glycosphingolipid biosynthesis - lacto and neolacto series;Glycosphingolipid biosynthesis - globo and isoglobo series	ko00601,ko00603	KOG2287	Galactosyltransferases	sp|Q9N293|B3GT5_GORGO	Beta-1,3-galactosyltransferase 5 (Fragment) OS=Gorilla gorilla gorilla OX=9595 GN=B3GALT5 PE=3 SV=2
novel.18279	0	0.8	0	0.97	1.79	2.13	0.31	2.36	14.62	6.64256	1.35364e-12	1.43824e-08	-	KAG0720533.1	hypothetical protein GWK47_048324 [Chionoecetes opilio]	-	-	-	-	-	-	-	-	-	-	-
novel.451	0	0	0	0.27	2.06	0.74	0.94	0.44	0.74	8.17687	1.07263e-07	0.000189945	-	-	-	-	-	-	-	-	-	-	-	-	-	-
novel.27046	1.53	2.04	0.59	0.12	0.24	0.4	0.2	0.34	0.17	-2.55637	0.000191288	0.0480103	-	ROT68310.1	putative hemicentin-2-like [Penaeus vannamei]	GO:0016021	integral component of membrane	-	-	-	-	-	-	-	-	-
LOC126984819	6.13	9.21	7.52	20.86	22.55	11.73	15.49	22.98	23.47	1.30324	0.000164728	0.0437559	LOC126984819	-	-	-	-	-	-	-	-	-	-	-	-	-
novel.4587	0	0	8.9	0	0	0	0	0	0	-22.0568	1.67422e-08	4.65615e-05	-	-	-	-	-	-	-	-	-	-	-	-	-	-
novel.898	1.63	1.62	1.57	11.62	6.27	4.91	7.43	3.35	8.01	2.12835	4.16399e-08	9.48052e-05	-	XP_037790040.1	uncharacterized protein LOC119585463 [Penaeus monodon]	GO:0016021	integral component of membrane	-	-	-	-	-	-	-	-	-
LOC127005871	1.26	19.2	1.99	0.04	0.62	0.02	16.67	164.65	124.59	-4.74495	0.000101072	0.0306826	LOC127005871	XP_018026016.1	PREDICTED: filaggrin-2-like isoform X3 [Hyalella azteca]	GO:0008061;GO:0005576	chitin binding;extracellular region	K23489	SVH1,Teq	http://www.genome.jp/dbget-bin/www_bget?ko:K23489	Axon regeneration	ko04361	-	-	sp|O76217|PE1_ANOGA	Peritrophin-1 OS=Anopheles gambiae OX=7165 GN=Aper1 PE=2 SV=2
novel.25619	0.15	0.53	0.36	2.1	1.39	3.2	0.39	7.97	10.92	2.63323	2.3427e-06	0.00266691	-	KAG0720533.1	hypothetical protein GWK47_048324 [Chionoecetes opilio]	-	-	-	-	-	-	-	-	-	-	-
										7
