# Supplementary material for: Transcriptome and metabolomics analysis of adaptive mechanism of Chinese mitten crab (Eriocheir sinensis) to aflatoxin B1
Source: PLoS One. 2023 Dec 7;18(12):e0295291. doi: 10.1371/journal.pone.0295291 (PMC10703319; doi:10.1371/journal.pone.0295291)
Supplement: S5 Table — (XLSX) [file pone.0295291.s007.xlsx]

## Sheet: Sheet1
Kegg_pathway	ko_ID	Sig_compound	compound	Sig_compound_all	compound_all	IndexList	CIDList
Tyrosine metabolism	ko00350	2	13	24	476	MW0003626;MEDN0648	C05580+C05585
Metabolic pathways	ko01100	18	331	24	476	MW0103590;MW0108916;MEDN0648;MW0169364;MEDP1201;MW0106578;MEDN1006;MW0014566;MW0154482;MW0148978;MW0123335;MW0106760;MEDP0514;MW0110603;MW0003626;MW0127455;MW0169828;MW0148888	C00144+C04421+C05585+C01717+C11989+C06231+C00366+C01181+C20313+C05440+C05640+C03740+C00378+C01672+C05580+C11142+C18167+C20527
Glycine, serine and threonine metabolism	ko00260	1	11	24	476	MW0106578	C06231
Purine metabolism	ko00230	2	21	24	476	MEDN1006;MW0103590	C00366+C00144
Nucleotide metabolism	ko01232	1	19	24	476	MW0103590	C00144
Thiamine metabolism	ko00730	1	5	24	476	MEDP0514	C00378
Biosynthesis of cofactors	ko01240	1	47	24	476	MEDP0514	C00378
ABC transporters	ko02010	2	28	24	476	MW0014566;MEDP0514	C01181+C00378
Sulfur relay system	ko04122	1	1	24	476	MEDP0514	C00378
Sulfur metabolism	ko00920	1	2	24	476	MW0127455	C11142
Glutathione metabolism	ko00480	2	5	24	476	MW0106760;MW0110603	C03740+C01672
Indole alkaloid biosynthesis	ko00901	1	6	24	476	MW0115141	C06535
Biosynthesis of secondary metabolites	ko01110	11	189	24	476	MW0115141;MW0151857;MW0110603;MEDP1201;MW0168717;MW0148978;MW0154482;MW0141329;MW0169828;MW0148888;MW0154477	C06535+C16521+C01672+C11989+C02134+C05440+C20313+C20534+C18167+C20527+C20310
Tryptophan metabolism	ko00380	2	16	24	476	MW0123335;MW0169364	C05640+C01717
Isoquinoline alkaloid biosynthesis	ko00950	1	17	24	476	MW0168717	C02134
Lysine degradation	ko00310	2	10	24	476	MW0014566;MW0110603	C01181+C01672
D-Amino acid metabolism	ko00470	1	17	24	476	MW0110603	C01672
Tropane, piperidine and pyridine alkaloid biosynthesis	ko00960	1	10	24	476	MW0110603	C01672
Biosynthesis of various plant secondary metabolites	ko00999	1	15	24	476	MW0169828	C18167
Lysine biosynthesis	ko00300	1	6	24	476	MW0108916	C04421
Biosynthesis of amino acids	ko01230	1	25	24	476	MW0108916	C04421
Cyanoamino acid metabolism	ko00460	2	7	24	476	MW0154482;MW0154477	C20313+C20310
Terpenoid backbone biosynthesis	ko00900	1	6	24	476	MW0151857	C16521
Cutin, suberine and wax biosynthesis	ko00073	1	6	24	476	MW0141656	C19616
Steroid biosynthesis	ko00100	1	12	24	476	MW0148978	C05440
