# Supplementary material for: Transcriptome and metabolomics analysis of adaptive mechanism of Chinese mitten crab (Eriocheir sinensis) to aflatoxin B1
Source: PLoS One. 2023 Dec 7;18(12):e0295291. doi: 10.1371/journal.pone.0295291 (PMC10703319; doi:10.1371/journal.pone.0295291)
Supplement: S6 Table — (XLSX) [file pone.0295291.s008.xlsx]

## Sheet: Sheet1
Kegg_pathway	ko_ID	Sig_compound	compound	Sig_compound_all	compound_all	IndexList	CIDList
Tyrosine metabolism	ko00350	3	13	42	476	MW0004236;MW0003626;MEDN0648	C05587+C05580+C05585
Metabolic pathways	ko01100	32	331	42	476	MW0054404;MW0049053;MEDN1006;MW0015155;MEDN0648;MEDP1685;MW0016332;MW0013679;MW0147518;MEDP0143;MW0012560;MW0055323;MW0103590;MW0111092;MW0011289;MW0111287;MW0107125;MW0056883;MW0124175;MEDL00450;MW0004236;MW0054179;MW0115178;MEDP1641;MEDL02773;MW0148978;MW0003626;MW0062275;MW0169828;MEDL01839;MW0159913;MW0054288	C01433+C19869+C00366+C05451+C05585+C12144+C01789+C05444+C06727+C00120+C18218+C00550+C00144+C00218+C06125+C00836+C00581+C00157+C20564+C00219+C05587+C08491+C00583+C05500+C00637+C05440+C05580+C01312+C18167+C18202+C00294+C02679
Sphingolipid metabolism	ko00600	4	8	42	476	MW0111287;MW0011289;MW0055323;MEDP1685	C00836+C06125+C00550+C12144
Carbon metabolism	ko01200	1	10	42	476	MW0111092	C00218
Glycerophospholipid metabolism	ko00564	2	28	42	476	MW0056883;MW0054553	C00157+C04230
Arachidonic acid metabolism	ko00590	4	24	42	476	MW0012184;MW0056883;MEDL00450;MW0062275	C14777+C00157+C00219+C01312
Linoleic acid metabolism	ko00591	2	13	42	476	MW0056883;MEDL00450	C00157+C00219
alpha-Linolenic acid metabolism	ko00592	2	10	42	476	MW0056883;MW0054179	C00157+C08491
Biosynthesis of secondary metabolites	ko01110	15	189	42	476	MW0016332;MW0147862;MW0054179;MW0054404;MW0049053;MW0169828;MEDL01839;MW0143186;MW0148978;MW0169786;MW0054288;MW0114983;MW0124175;MW0141329;MW0056883	C01789+C08797+C08491+C01433+C19869+C18167+C18202+C19798+C05440+C07593+C02679+C21259+C20564+C20534+C00157
Purine metabolism	ko00230	3	21	42	476	MEDN1006;MW0103590;MW0159913	C00366+C00144+C00294
Nucleotide metabolism	ko01232	2	19	42	476	MW0159913;MW0103590	C00294+C00144
ABC transporters	ko02010	2	28	42	476	MEDP0143;MW0159913	C00120+C00294
Propanoate metabolism	ko00640	1	1	42	476	MW0115178	C00583
Glycine, serine and threonine metabolism	ko00260	1	11	42	476	MW0107125	C00581
Arginine and proline metabolism	ko00330	1	15	42	476	MW0107125	C00581
Monoterpenoid biosynthesis	ko00902	1	3	42	476	MW0054404	C01433
Biosynthesis of unsaturated fatty acids	ko01040	2	13	42	476	MEDL02002;MEDL00450	C08316+C00219
Carotenoid biosynthesis	ko00906	1	8	42	476	MW0143186	C19798
Isoflavonoid biosynthesis	ko00943	1	2	42	476	MW0169786	C07593
Plant hormone signal transduction	ko04075	1	3	42	476	MW0054179	C08491
Biosynthesis of various alkaloids	ko00996	2	13	42	476	MEDL01839;MW0147862	C18202+C08797
Biotin metabolism	ko00780	1	4	42	476	MEDP0143	C00120
Biosynthesis of cofactors	ko01240	1	47	42	476	MEDP0143	C00120
Biosynthesis of various plant secondary metabolites	ko00999	3	15	42	476	MW0139675;MW0049053;MW0169828	C09311+C19869+C18167
Betalain biosynthesis	ko00965	1	3	42	476	MW0004236	C05587
Cutin, suberine and wax biosynthesis	ko00073	2	6	42	476	MW0141656;MW0012560	C19616+C18218
Steroid biosynthesis	ko00100	2	12	42	476	MW0148978;MW0016332	C05440+C01789
Brassinosteroid biosynthesis	ko00905	1	2	42	476	MW0016332	C01789
Neomycin, kanamycin and gentamicin biosynthesis	ko00524	1	2	42	476	MW0114983	C21259
Tryptophan metabolism	ko00380	1	16	42	476	MEDL02773	C00637
Fatty acid biosynthesis	ko00061	1	5	42	476	MW0054288	C02679
